# Supplementary material for: Health-Related Quality of Life in Long-Term Colorectal Cancer Survivors
Source: Healthcare (Basel). 2024 Sep 25;12(19):1917. doi: 10.3390/healthcare12191917 (PMC11475455; doi:10.3390/healthcare12191917)
Supplement: Supplementary file 1 [file healthcare-12-01917-s001.zip]

Archive with 1 entries (1 files):
- healthcare-3137862-supplementary.pdf
